# Supplementary material for: The Role of PDE11A4 in Social Isolation-Induced Changes in Intracellular Signaling and Neuroinflammation
Source: Front Pharmacol. 2021 Nov 23;12:749628. doi: 10.3389/fphar.2021.749628 (PMC8650591; doi:10.3389/fphar.2021.749628)
Supplement: Supplementary file 2 [file Table2.XLSX]

## Sheet: Table S2. Peptide ID
Analysis Information
	Report Type			Protein-Peptide Summary by Spot						Analysis Type					Combined (MS+MS/MS)
	Sample Set Name			KEMI200604						Database					SwissProt
	Analysis Name			DIGE						Creation Date
	Reported By									Last Modified
		MS Acq. : Proc. Methods				(Unspecified) : (Unspecified)
		Interpretation Method				(Unspecified)
Gel Idx/Pos			225/J1						Instr./Gel Origin			BA2060/200716A							Process Status		Analysis Succeeded
Plate [#] Name			[1] 31564						Instrument Sample Name										Spectra		11
Rank		Protein Name						Accession No.		Protein MW	Protein		Pep.		Protein		Protein	Total Ion	Total Ion
											PI		Count		Score		Score	Score	C. I. %
																	C. I. %
	1	Calreticulin OS=Mus musculus OX=10090 GN=Calr						CALR_MOUSE		47964.9	4.33		11		294		100	238	100
		PE=1 SV=1
		Peptide Information
		Calc. Mass		Obsrv. Mass	± da	± ppm	Start	End	Sequence					Ion	C. I. %		Modification					Rank	Result Type
							Seq.	Seq.						Score
		804.348	804.377		0.0285	35	361	366	QDEEQR														Mascot
		804.348	804.377		0.0285	35	361	366	QDEEQR														Mascot
		868.42	868.454		0.0339	39	81	87	FEPFSNK														Mascot
		975.485	975.458		-0.0271	-28	65	73	GLQTSQDAR														Mascot
		1019.49	1019.52		0.0343	34	367	374	LKEEEEDK														Mascot
		1045.53	1045.53		0.0028	3	361	368	QDEEQRLK														Mascot
		1147.66	1147.61		-0.0504	-44	143	151	KVHVIFNYK														Mascot
		1451.65	1451.6		-0.0536	-37	25	36	EQFLDGDAWTNR				92		100								Mascot
		1451.65	1451.6		-0.0536	-37	25	36	EQFLDGDAWTNR														Mascot
		1784.85	1784.78		-0.0638	-36	208	222	IKDPDAAKPEDWDER														Mascot
		1784.85	1784.78		-0.0638	-36	208	222	IKDPDAAKPEDWDER				55		99.961								Mascot
		2519.19	2519.14		-0.0493	-20	186	207	IDNSQVESGSLEDDWDF														Mascot
									LPPKK
		2677.34	2677.21		-0.1265	-47	88	111	GQTLVVQFTVKHEQNIDC								Carbamidomethyl (C)[18]						Mascot
									GGGYVK
		2856.39	2856.31		-0.0815	-29	163	185	CKDDEFTHLYTLIVRPDN				91		100		Carbamidomethyl (C)[1]						Mascot
									TYEVK
		2856.39	2856.31		-0.0815	-29	163	185	CKDDEFTHLYTLIVRPDN								Carbamidomethyl (C)[1]						Mascot
									TYEVK
Gel Idx/Pos			226/J2						Instr./Gel Origin			BA2060/200716A							Process Status		Analysis Succeeded
Plate [#] Name			[1] 31564						Instrument Sample Name										Spectra		11
Rank		Protein Name						Accession No.		Protein MW	Protein		Pep.		Protein		Protein	Total Ion	Total Ion
											PI		Count		Score		Score	Score	C. I. %
																	C. I. %
	1	Calreticulin OS=Mus musculus OX=10090 GN=Calr						CALR_MOUSE		47964.9	4.33		14		411		100	326	100
		PE=1 SV=1
		Peptide Information
		Calc. Mass		Obsrv. Mass	± da	± ppm	Start	End	Sequence					Ion	C. I. %		Modification					Rank	Result Type
							Seq.	Seq.						Score
		804.348	804.384		0.0361	45	361	366	QDEEQR														Mascot
		804.348	804.384		0.0361	45	361	366	QDEEQR														Mascot
		818.415	818.407		-0.0082	-10	42	48	HKSDFGK														Mascot
		821.418	821.397		-0.0218	-27	352	358	AAEKQMK								Oxidation (M)[6]						Mascot
		821.418	821.397		-0.0218	-27	352	358	AAEKQMK								Oxidation (M)[6]						Mascot
		868.42	868.432		0.0118	14	81	87	FEPFSNK														Mascot
		975.485	975.463		-0.0224	-23	65	73	GLQTSQDAR				42		99.298								Mascot
		975.485	975.463		-0.0224	-23	65	73	GLQTSQDAR														Mascot
		1004.54	1004.51		-0.0301	-30	112	120	LFPSGLDQK														Mascot
		1019.57	1019.54		-0.0314	-31	144	151	VHVIFNYK														Mascot
		1045.53	1045.54		0.0117	11	361	368	QDEEQRLK														Mascot
		1147.66	1147.62		-0.0377	-33	143	151	KVHVIFNYK														Mascot
		1451.65	1451.61		-0.0417	-29	25	36	EQFLDGDAWTNR				96		100								Mascot
		1451.65	1451.61		-0.0417	-29	25	36	EQFLDGDAWTNR														Mascot
		1784.85	1784.8		-0.0496	-28	208	222	IKDPDAAKPEDWDER				87		100								Mascot
		1784.85	1784.8		-0.0496	-28	208	222	IKDPDAAKPEDWDER														Mascot
		2519.19	2519.15		-0.0483	-19	186	207	IDNSQVESGSLEDDWDF														Mascot
									LPPKK
		2856.39	2856.33		-0.0559	-20	163	185	CKDDEFTHLYTLIVRPDN				100		100		Carbamidomethyl (C)[1]						Mascot
									TYEVK
		2856.39	2856.33		-0.0559	-20	163	185	CKDDEFTHLYTLIVRPDN								Carbamidomethyl (C)[1]						Mascot
									TYEVK
		2959.4	2959.37		-0.0276	-9	223	248	AKIDDPTDSKPEDWDKP														Mascot
									EHIPDPDAK
Gel Idx/Pos			227/J3						Instr./Gel Origin			BA2060/200716A							Process Status		Analysis Succeeded
Plate [#] Name			[1] 31564						Instrument Sample Name										Spectra		11
Rank		Protein Name						Accession No.		Protein MW	Protein		Pep.		Protein		Protein	Total Ion	Total Ion
											PI		Count		Score		Score	Score	C. I. %
																	C. I. %
	1	Tubulin alpha-1B chain OS=Mus musculus OX=10090						TBA1B_MOUSE		50119.6	4.94		9		200		100	164	100
		GN=Tuba1b PE=1 SV=2
		Peptide Information
		Calc. Mass		Obsrv. Mass	± da	± ppm	Start	End	Sequence					Ion	C. I. %		Modification					Rank	Result Type
							Seq.	Seq.						Score
		1249.55	1249.5		-0.0486	-39	312	320	YMACCLLYR								Carbamidomethyl (C)[4,5]						Mascot
		1457.69	1457.8		0.1181	81	309	320	HGKYMACCLLYR														Mascot
		1701.91	1701.84		-0.0704	-41	65	79	AVFVDLEPTVIDEVR														Mascot
		1701.91	1701.84		-0.0704	-41	65	79	AVFVDLEPTVIDEVR				84		100								Mascot
		1718.88	1718.81		-0.0727	-42	216	229	NLDIERPTYTNLNR														Mascot
		1756.96	1756.88		-0.0838	-48	265	280	IHFPLATYAPVISAEK														Mascot
		1864.9	1864.83		-0.0737	-40	374	390	AVCMLSNTTAIAEAWAR								Carbamidomethyl (C)[3]						Mascot
		2330.02	2329.94		-0.0764	-33	403	422	AFVHWYVGEGMEEGEF														Mascot
									SEAR
		2409.21	2409.12		-0.0913	-38	244	264	FDGALNVDLTEFQTNLVP														Mascot
									YPR
		2415.21	2415.12		-0.0845	-35	85	105	QLFHPEQLITGKEDAANN				80		100								Mascot
									YAR
		2415.21	2415.12		-0.0845	-35	85	105	QLFHPEQLITGKEDAANN														Mascot
									YAR
	2	Tubulin alpha-1A chain OS=Mus musculus OX=10090						TBA1A_MOUSE		50103.6	4.94		9		200		100	164	100
		GN=Tuba1a PE=1 SV=1
		Peptide Information
		Calc. Mass		Obsrv. Mass	± da	± ppm	Start	End	Sequence					Ion	C. I. %		Modification					Rank	Result Type
							Seq.	Seq.						Score
		1249.55	1249.5		-0.0486	-39	312	320	YMACCLLYR								Carbamidomethyl (C)[4,5]						Mascot
		1457.87	1457.8		-0.0653	-45	230	243	LIGQIVSSITASLR														Mascot
		1701.91	1701.84		-0.0704	-41	65	79	AVFVDLEPTVIDEVR														Mascot
		1701.91	1701.84		-0.0704	-41	65	79	AVFVDLEPTVIDEVR				84		100								Mascot
		1718.88	1718.81		-0.0727	-42	216	229	NLDIERPTYTNLNR														Mascot
		1756.96	1756.88		-0.0838	-48	265	280	IHFPLATYAPVISAEK														Mascot
		1864.9	1864.83		-0.0737	-40	374	390	AVCMLSNTTAIAEAWAR								Carbamidomethyl (C)[3]						Mascot
		2330.02	2329.94		-0.0764	-33	403	422	AFVHWYVGEGMEEGEF														Mascot
									SEAR
		2409.21	2409.12		-0.0913	-38	244	264	FDGALNVDLTEFQTNLVP														Mascot
									YPR
		2415.21	2415.12		-0.0845	-35	85	105	QLFHPEQLITGKEDAANN				80		100								Mascot
									YAR
		2415.21	2415.12		-0.0845	-35	85	105	QLFHPEQLITGKEDAANN														Mascot
									YAR
Gel Idx/Pos			228/J4						Instr./Gel Origin			BA2060/200716A							Process Status		Analysis Succeeded
Plate [#] Name			[1] 31564						Instrument Sample Name										Spectra		11
Rank		Protein Name						Accession No.		Protein MW	Protein		Pep.		Protein		Protein	Total Ion	Total Ion
											PI		Count		Score		Score	Score	C. I. %
																	C. I. %
	1	60 kDa heat shock protein, mitochondrial OS=Mus						CH60_MOUSE		60917.4	5.91		16		559		100	482	100
		musculus OX=10090 GN=Hspd1 PE=1 SV=1
		Peptide Information
		Calc. Mass		Obsrv. Mass	± da	± ppm	Start	End	Sequence					Ion	C. I. %		Modification					Rank	Result Type
							Seq.	Seq.						Score
		833.39	833.353		-0.037	-44	302	309	APGFGDNR														Mascot
		855.468	855.426		-0.0421	-49	134	141	GANPVEIR														Mascot
		941.614	941.562		-0.0526	-56	463	470	IGIEIIKR														Mascot
		960.511	960.461		-0.0497	-52	421	429	VTDALNATR														Mascot
		1011.57	1011.51		-0.0559	-55	134	142	GANPVEIRR														Mascot
		1176.59	1176.51		-0.0851	-72	181	191	DIGNIISDAMK														Mascot
		1304.69	1304.67		-0.0139	-11	181	192	DIGNIISDAMKK														Mascot
		1344.72	1344.65		-0.0685	-51	61	72	TVIIEQSWGSPK														Mascot
		1544.73	1544.69		-0.0381	-25	237	249	CEFQDAYVLLSEK														Mascot
		1684.9	1684.83		-0.0749	-44	430	446	AAVEEGIVLGGGCALLR				76		100		Carbamidomethyl (C)[13]						Mascot
		1684.9	1684.83		-0.0749	-44	430	446	AAVEEGIVLGGGCALLR								Carbamidomethyl (C)[13]						Mascot
		1905.06	1904.98		-0.0779	-41	251	268	ISSVQSIVPALEIANAHR				109		100								Mascot
		1905.06	1904.98		-0.0779	-41	251	268	ISSVQSIVPALEIANAHR														Mascot
		1922.95	1922.87		-0.0862	-45	206	221	TLNDELEIIEGMKFDR														Mascot
		1938.95	1938.87		-0.0802	-41	206	221	TLNDELEIIEGMKFDR								Oxidation (M)[12]						Mascot
		2033.15	2033.06		-0.0855	-42	250	268	KISSVQSIVPALEIANAHR														Mascot
		2033.15	2033.06		-0.0855	-42	250	268	KISSVQSIVPALEIANAHR				117		100								Mascot
		2140.77	2141.02		0.2475	116	552	573	EEKDPGMGAMGGMGGG								Oxidation (M)[7,10,13,17,21]						Mascot
									MGGGMF
		2365.33	2365.25		-0.0871	-37	269	290	KPLVIIAEDVDGEALSTLV				180		100								Mascot
									LNR
		2365.33	2365.25		-0.0871	-37	269	290	KPLVIIAEDVDGEALSTLV														Mascot
									LNR
		2560.25	2560.17		-0.0798	-31	97	121	LVQDVANNTNEEAGDGT														Mascot
									TTATVLAR
Gel Idx/Pos			229/J5						Instr./Gel Origin			BA2060/200716A							Process Status		Analysis Succeeded
Plate [#] Name			[1] 31564						Instrument Sample Name										Spectra		11
Rank		Protein Name						Accession No.		Protein MW	Protein		Pep.		Protein		Protein	Total Ion	Total Ion
											PI		Count		Score		Score	Score	C. I. %
																	C. I. %
	2	Alpha-internexin OS=Mus musculus OX=10090 GN=Ina						AINX_MOUSE		55349.3	5.35		18		534		100	422	100
		PE=1 SV=3
		Peptide Information
		Calc. Mass		Obsrv. Mass	± da	± ppm	Start	End	Sequence					Ion	C. I. %		Modification					Rank	Result Type
							Seq.	Seq.						Score
		800.462	800.442		-0.0205	-26	162	168	AQALLER														Mascot
		848.462	848.433		-0.0295	-35	139	145	VGELFQR														Mascot
		848.462	848.433		-0.0295	-35	139	145	VGELFQR				20		0								Mascot
		930.525	930.491		-0.034	-37	323	330	TIEIEGLR														Mascot
		1016.5	1016.46		-0.0362	-36	169	177	DGLAEEVQR														Mascot
		1021.51	1021.47		-0.0324	-32	29	39	LSGPGGSGSFR														Mascot
		1029.56	1029.52		-0.0392	-38	339	346	QILELEER														Mascot
		1056.6	1056.57		-0.0393	-37	121	130	ALEAELAALR														Mascot
		1072.54	1072.59		0.0486	45	96	104	EQLQGLNDR														Mascot
		1124.58	1124.54		-0.0422	-38	112	120	VHQLETQNR														Mascot
		1131.55	1131.52		-0.0304	-27	310	317	EEIHEYRR														Mascot
		1133.57	1133.53		-0.0418	-37	291	300	FANLNEQAAR				49		99.853								Mascot
		1133.57	1133.53		-0.0418	-37	291	300	FANLNEQAAR														Mascot
		1518.85	1518.79		-0.0605	-40	216	228	KVESLLDELAFVR				98		100								Mascot
		1518.85	1518.79		-0.0605	-40	216	228	KVESLLDELAFVR														Mascot
		1544.77	1544.7		-0.0621	-40	92	104	TNEKEQLQGLNDR														Mascot
		1640.87	1640.8		-0.0684	-42	68	83	RLPASDGLDLSQAAAR														Mascot
		1968.86	1968.93		0.0743	38	1	17	MSFGSEHYLCSASSYRK								Oxidation (M)[1]						Mascot
		2143.04	2142.98		-0.0674	-31	46	67	SNVASTAACSSASSLGL								Carbamidomethyl (C)[9]						Mascot
									GLAYR
		2175.03	2174.95		-0.0786	-36	347	366	HSAEVAGYQDSIGQLES				158		100								Mascot
									DLR
		2175.03	2174.95		-0.0786	-36	347	366	HSAEVAGYQDSIGQLES														Mascot
									DLR
		2497.34	2497.25		-0.0911	-36	407	430	FSTGGLSISGLNPLPNPS				98		100								Mascot
									YLLPPR
		2497.34	2497.25		-0.0911	-36	407	430	FSTGGLSISGLNPLPNPS														Mascot
									YLLPPR
Gel Idx/Pos			230/J6						Instr./Gel Origin			BA2060/200716A							Process Status		Analysis Succeeded
Plate [#] Name			[1] 31564						Instrument Sample Name										Spectra		11
Rank		Protein Name						Accession No.		Protein MW	Protein		Pep.		Protein		Protein	Total Ion	Total Ion
											PI		Count		Score		Score	Score	C. I. %
																	C. I. %
	1	Annexin A5 OS=Mus musculus OX=10090 GN=Anxa5						ANXA5_MOUSE		35730.2	4.83		11		342		100	276	100
		PE=1 SV=1
		Peptide Information
		Calc. Mass		Obsrv. Mass	± da	± ppm	Start	End	Sequence					Ion	C. I. %		Modification					Rank	Result Type
							Seq.	Seq.						Score
		842.353	842.476		0.1233	146	300	307	GDTSGDYK														Mascot
		864.373	864.463		0.0898	104	185	191	WGTDEEK														Mascot
		954.541	954.503		-0.0376	-39	192	199	FITIFGTR														Mascot
		1001.6	1001.56		-0.0421	-42	107	115	VLTEIIASR														Mascot
		1106.58	1106.54		-0.0486	-44	275	283	SEIDLFNIR														Mascot
		1106.58	1106.54		-0.0486	-44	275	283	SEIDLFNIR				44		99.603								Mascot
		1234.68	1234.62		-0.0582	-47	275	284	SEIDLFNIRK														Mascot
		1268.59	1268.53		-0.0568	-45	5	16	GTVTDFPGFDGR														Mascot
		1268.59	1268.53		-0.0568	-45	5	16	GTVTDFPGFDGR				75		100								Mascot
		1703.88	1703.8		-0.0768	-45	28	43	GLGTDEDSILNLLTSR														Mascot
		1703.88	1703.8		-0.0768	-45	28	43	GLGTDEDSILNLLTSR				97		100								Mascot
		1799.9	1799.81		-0.0836	-46	185	199	WGTDEEKFITIFGTR				59		99.988								Mascot
		1799.9	1799.81		-0.0836	-46	185	199	WGTDEEKFITIFGTR														Mascot
		1802.86	1802.8		-0.0676	-37	211	225	YMTISGFQIEETIDR														Mascot
		2915.25	2915.14		-0.1089	-37	125	149	QVYEEEYGSNLEDDVVG														Mascot
									DTSGYYQR
	2	Fumarate hydratase, mitochondrial OS=Mus musculus						FUMH_MOUSE		54322.1	9.12		7		325		100	309	100
		OX=10090 GN=Fh PE=1 SV=3
		Peptide Information
		Calc. Mass		Obsrv. Mass	± da	± ppm	Start	End	Sequence					Ion	C. I. %		Modification					Rank	Result Type
							Seq.	Seq.						Score
		812.546	812.425		-0.1212	-149	4	10	ALRLLAR														Mascot
		957.479	957.446		-0.0326	-34	64	71	YYGAQTVR				28		83.442								Mascot
		957.479	957.446		-0.0326	-34	64	71	YYGAQTVR														Mascot
		1497.77	1497.7		-0.065	-43	59	71	VPTDKYYGAQTVR														Mascot
		1583.84	1583.68		-0.1615	-102	17	33	VPSAGAAVSGEATTLPR														Mascot
		1763.93	1763.85		-0.0803	-46	266	283	IYELAAGGTAVGTGLNTR				115		100								Mascot
		1763.93	1763.85		-0.0803	-46	266	283	IYELAAGGTAVGTGLNTR														Mascot
		2409.17	2409.1		-0.0725	-30	419	441	LLGDASVSFTDNCVVGIQ														Mascot
									ANTER
		2466.19	2466.09		-0.0987	-40	419	441	LLGDASVSFTDNCVVGIQ								Carbamidomethyl (C)[13]						Mascot
									ANTER
		2466.19	2466.09		-0.0987	-40	419	441	LLGDASVSFTDNCVVGIQ				166		100		Carbamidomethyl (C)[13]						Mascot
									ANTER
		3166.56	3166.44		-0.1189	-38	231	258	THTQDAVPLTLGQEFSG														Mascot
									YVQQVQYAMVR
Gel Idx/Pos			231/J7						Instr./Gel Origin			BA2060/200716A							Process Status		Analysis Succeeded
Plate [#] Name			[1] 31564						Instrument Sample Name										Spectra		11
Rank		Protein Name						Accession No.		Protein MW	Protein		Pep.		Protein		Protein	Total Ion	Total Ion
											PI		Count		Score		Score	Score	C. I. %
																	C. I. %
	1	Glyceraldehyde-3-phosphate dehydrogenase OS=Mus						G3P_MOUSE		35787.2	8.44		12		452		100	375	100
		musculus OX=10090 GN=Gapdh PE=1 SV=2
		Peptide Information
		Calc. Mass		Obsrv. Mass	± da	± ppm	Start	End	Sequence					Ion	C. I. %		Modification					Rank	Result Type
							Seq.	Seq.						Score
		805.431	805.395		-0.0366	-45	4	11	VGVNGFGR				41		99.069								Mascot
		805.431	805.395		-0.0366	-45	4	11	VGVNGFGR														Mascot
		811.413	811.367		-0.0458	-56	226	232	LTGMAFR								Oxidation (M)[4]						Mascot
		1032.59	1032.54		-0.0572	-55	2	11	VKVGVNGFGR														Mascot
		1556.81	1556.73		-0.0837	-54	233	246	VPTPNVSVVDLTCR				75		100		Carbamidomethyl (C)[13]						Mascot
		1556.81	1556.73		-0.0837	-54	233	246	VPTPNVSVVDLTCR								Carbamidomethyl (C)[13]						Mascot
		1627.95	1627.87		-0.0872	-54	65	78	LVINGKPITIFQER														Mascot
		1627.95	1627.87		-0.0872	-54	65	78	LVINGKPITIFQER				85		100								Mascot
		1762.88	1762.76		-0.1263	-72	144	160	IVSNASCTTNCLAPLAK								Carbamidomethyl (C)[7]						Mascot
		1779.8	1779.71		-0.0907	-51	308	321	LISWYDNEYGYSNR				102		100								Mascot
		1779.8	1779.71		-0.0907	-51	308	321	LISWYDNEYGYSNR														Mascot
		1819.9	1819.8		-0.1082	-59	144	160	IVSNASCTTNCLAPLAK								Carbamidomethyl (C)[7,11]						Mascot
		2223.22	2223.11		-0.1041	-47	233	252	VPTPNVSVVDLTCRLEKP								Carbamidomethyl (C)[13]						Mascot
									AK
		2291.05	2290.97		-0.0859	-37	85	105	WGEAGAEYVVESTGVFT														Mascot
									TMEK
		2296.3	2296.2		-0.102	-44	65	84	LVINGKPITIFQERDPTNIK														Mascot
		2296.3	2296.2		-0.102	-44	65	84	LVINGKPITIFQERDPTNIK				72		100								Mascot
		2307.05	2307		-0.0532	-23	85	105	WGEAGAEYVVESTGVFT								Oxidation (M)[19]						Mascot
									TMEK
		2369.21	2369.1		-0.1091	-46	116	137	RVIISAPSADAPMFVMGV														Mascot
									NHEK
		2385.21	2385.1		-0.1015	-43	116	137	RVIISAPSADAPMFVMGV								Oxidation (M)[13]						Mascot
									NHEK
		2611.35	2611.25		-0.101	-39	161	184	VIHDNFGIVEGLMTTVHAI								Oxidation (M)[13]						Mascot
									TATQK
	2	Malate dehydrogenase, mitochondrial OS=Mus						MDHM_MOUSE		35588.8	8.93		8		421		100	383	100
		musculus OX=10090 GN=Mdh2 PE=1 SV=3
		Peptide Information
		Calc. Mass		Obsrv. Mass	± da	± ppm	Start	End	Sequence					Ion	C. I. %		Modification					Rank	Result Type
							Seq.	Seq.						Score
		1233.72	1233.65		-0.0673	-55	166	176	IFGVTTLDIVR				96		100								Mascot
		1233.72	1233.65		-0.0673	-55	166	176	IFGVTTLDIVR														Mascot
		1338.72	1338.65		-0.0728	-54	92	104	GCDVVVIPAGVPR								Carbamidomethyl (C)[2]						Mascot
		1338.72	1338.65		-0.0728	-54	92	104	GCDVVVIPAGVPR				87		100		Carbamidomethyl (C)[2]						Mascot
		1370.77	1370.68		-0.0914	-67	204	215	TIIPLISQCTPK								Carbamidomethyl (C)[9]						Mascot
		1454.71	1454.63		-0.0774	-53	242	257	AGAGSATLSMAYAGAR														Mascot
		1454.71	1454.63		-0.0774	-53	242	257	AGAGSATLSMAYAGAR				61		99.991								Mascot
		1470.7	1470.62		-0.0827	-56	242	257	AGAGSATLSMAYAGAR								Oxidation (M)[10]						Mascot
		1489.74	1489.65		-0.0893	-60	79	91	GYLGPEQLPDCLK								Carbamidomethyl (C)[11]						Mascot
		1560.8	1560.72		-0.083	-53	216	229	VDFPQDQLATLTGR														Mascot
		1758.86	1758.77		-0.0909	-52	282	296	ETECTYFSTPLLLGK								Carbamidomethyl (C)[4]						Mascot
		2393.25	2393.14		-0.1062	-44	53	74	LTLYDIAHTPGVAADLSHI				139		100								Mascot
									ETR
		2393.25	2393.14		-0.1062	-44	53	74	LTLYDIAHTPGVAADLSHI														Mascot
									ETR
Gel Idx/Pos			232/J8						Instr./Gel Origin			BA2060/200716A							Process Status		Analysis Succeeded
Plate [#] Name			[1] 31564						Instrument Sample Name										Spectra		11
Rank		Protein Name						Accession No.		Protein MW	Protein		Pep.		Protein		Protein	Total Ion	Total Ion
											PI		Count		Score		Score	Score	C. I. %
																	C. I. %
	1	14-3-3 protein eta OS=Mus musculus OX=10090						1433F_MOUSE		28194	4.81		14		510		100	411	100
		GN=Ywhah PE=1 SV=2
		Peptide Information
		Calc. Mass		Obsrv. Mass	± da	± ppm	Start	End	Sequence					Ion	C. I. %		Modification					Rank	Result Type
							Seq.	Seq.						Score
		816.421	816.387		-0.0342	-42	13	19	LAEQAER				43		99.353								Mascot
		816.421	816.387		-0.0342	-42	13	19	LAEQAER														Mascot
		903.514	903.462		-0.0528	-58	62	69	VISSIEQK														Mascot
		907.525	907.475		-0.05	-55	43	50	NLLSVAYK														Mascot
		932.429	932.39		-0.039	-42	126	132	MKGDYYR														Mascot
		932.429	932.39		-0.039	-42	126	132	MKGDYYR				29		82.142								Mascot
		948.424	948.381		-0.043	-45	126	132	MKGDYYR								Oxidation (M)[1]						Mascot
		1114.6	1114.56		-0.0314	-28	2	10	GDREQLLQR														Mascot
		1114.6	1114.73		0.1347	121	2	10	GDREQLLQR														Mascot
		1189.66	1189.6		-0.0568	-48	218	227	DSTLIMQLLR				53		99.927								Mascot
		1189.66	1189.6		-0.0568	-48	218	227	DSTLIMQLLR														Mascot
		1194.64	1194.56		-0.0757	-63	133	143	YLAEVASGEKK														Mascot
		1205.66	1205.59		-0.0631	-52	218	227	DSTLIMQLLR								Oxidation (M)[6]						Mascot
		1245.62	1245.56		-0.058	-47	163	172	EHMQPTHPIR				61		99.99								Mascot
		1245.62	1245.56		-0.058	-47	163	172	EHMQPTHPIR														Mascot
		1261.61	1261.55		-0.0631	-50	163	172	EHMQPTHPIR								Oxidation (M)[3]						Mascot
		1261.61	1261.55		-0.0631	-50	163	172	EHMQPTHPIR				25		59.837		Oxidation (M)[3]						Mascot
		1586.77	1586.69		-0.0748	-47	29	42	AVTELNEPLSNEDR				94		100								Mascot
		1586.77	1586.69		-0.0748	-47	29	42	AVTELNEPLSNEDR														Mascot
		1828.82	1828.73		-0.0877	-48	13	28	LAEQAERYDDMASAMK														Mascot
		1844.82	1844.73		-0.0839	-45	13	28	LAEQAERYDDMASAMK								Oxidation (M)[11]						Mascot
		2050.02	2049.92		-0.0987	-48	156	172	EAFEISKEHMQPTHPIR														Mascot
		2072.02	2071.92		-0.0962	-46	144	162	NSVVEASEAAYKEAFEIS														Mascot
									K
		2233.21	2232.99		-0.2273	-102	92	110	ELETVCNDVLALLDKFLIK								Carbamidomethyl (C)[6]						Mascot
		2475.27	2475.17		-0.106	-43	29	50	AVTELNEPLSNEDRNLLS				134		100								Mascot
									VAYK
		2475.27	2475.17		-0.106	-43	29	50	AVTELNEPLSNEDRNLLS														Mascot
									VAYK
	2	14-3-3 protein gamma OS=Mus musculus OX=10090						1433G_MOUSE		28284.9	4.8		11		245		100	183	100
		GN=Ywhag PE=1 SV=2
		Peptide Information
		Calc. Mass		Obsrv. Mass	± da	± ppm	Start	End	Sequence					Ion	C. I. %		Modification					Rank	Result Type
							Seq.	Seq.						Score
		816.421	816.387		-0.0342	-42	13	19	LAEQAER				43		99.353								Mascot
		816.421	816.387		-0.0342	-42	13	19	LAEQAER														Mascot
		903.514	903.462		-0.0528	-58	62	69	VISSIEQK														Mascot
		907.525	907.475		-0.05	-55	43	50	NLLSVAYK														Mascot
		932.429	932.39		-0.039	-42	126	132	MKGDYYR														Mascot
		932.429	932.39		-0.039	-42	126	132	MKGDYYR				29		82.142								Mascot
		948.424	948.381		-0.043	-45	126	132	MKGDYYR								Oxidation (M)[1]						Mascot
		1114.62	1114.56		-0.0566	-51	2	10	VDREQLVQK														Mascot
		1114.62	1114.73		0.1095	98	2	10	VDREQLVQK														Mascot
		1189.66	1189.6		-0.0568	-48	218	227	DSTLIMQLLR				53		99.927								Mascot
		1189.66	1189.6		-0.0568	-48	218	227	DSTLIMQLLR														Mascot
		1205.66	1205.59		-0.0631	-52	218	227	DSTLIMQLLR								Oxidation (M)[6]						Mascot
		1245.51	1245.56		0.0525	42	111	120	NCSETQYESK								Carbamidomethyl (C)[2]						Mascot
		1245.62	1245.56		-0.058	-47	163	172	EHMQPTHPIR				61		99.99								Mascot
		1261.61	1261.55		-0.0631	-50	163	172	EHMQPTHPIR								Oxidation (M)[3]						Mascot
		1261.61	1261.55		-0.0631	-50	163	172	EHMQPTHPIR				25		59.837		Oxidation (M)[3]						Mascot
		1643.79	1643.71		-0.0796	-48	29	42	NVTELNEPLSNEER														Mascot
		1812.83	1812.74		-0.0863	-48	13	28	LAEQAERYDDMAAAMK														Mascot
		1828.82	1828.73		-0.0877	-48	13	28	LAEQAERYDDMAAAMK								Oxidation (M)[11]						Mascot
		1844.82	1844.73		-0.0839	-45	13	28	LAEQAERYDDMAAAMK								Oxidation (M)[11,15]						Mascot
		2377.14	2377.06		-0.0726	-31	153	172	AYSEAHEISKEHMQPTHP								Oxidation (M)[13]						Mascot
									IR
Gel Idx/Pos			234/J10						Instr./Gel Origin			BA2060/200716A							Process Status		Analysis Succeeded
Plate [#] Name			[1] 31564						Instrument Sample Name										Spectra		11
Rank		Protein Name						Accession No.		Protein MW	Protein		Pep.		Protein		Protein	Total Ion	Total Ion
											PI		Count		Score		Score	Score	C. I. %
																	C. I. %
	1	Ras-related protein Rap-2b OS=Mus musculus						RAP2B_MOUSE		20491.2	4.73		6		235		100	204	100
		OX=10090 GN=Rap2b PE=1 SV=1
		Peptide Information
		Calc. Mass		Obsrv. Mass	± da	± ppm	Start	End	Sequence					Ion	C. I. %		Modification					Rank	Result Type
							Seq.	Seq.						Score
		868.405	868.486		0.0811	93	125	132	EVSYGEGK														Mascot
		1318.6	1318.52		-0.076	-58	32	41	YDPTIEDFYR				52		99.93								Mascot
		1318.6	1318.52		-0.076	-58	32	41	YDPTIEDFYR														Mascot
		1348.71	1348.64		-0.0735	-54	151	162	ASVDELFAEIVR				73		100								Mascot
		1348.71	1348.64		-0.0735	-54	151	162	ASVDELFAEIVR														Mascot
		1446.69	1446.61		-0.0828	-57	32	42	YDPTIEDFYRK														Mascot
		1446.69	1446.61		-0.0828	-57	32	42	YDPTIEDFYRK				37		97.511								Mascot
		1590.85	1590.76		-0.092	-58	149	162	NKASVDELFAEIVR														Mascot
		1666.79	1666.7		-0.0957	-57	118	132	VDLEGEREVSYGEGK														Mascot
		1666.79	1666.7		-0.0957	-57	118	132	VDLEGEREVSYGEGK				42		99.329								Mascot
Gel Idx/Pos			238/J14						Instr./Gel Origin			BA2060/200716A							Process Status		Analysis Succeeded
Plate [#] Name			[1] 31564						Instrument Sample Name										Spectra		11
Rank		Protein Name						Accession No.		Protein MW	Protein		Pep.		Protein		Protein	Total Ion	Total Ion
											PI		Count		Score		Score	Score	C. I. %
																	C. I. %
	1	Myelin basic protein OS=Mus musculus OX=10090						MBP_MOUSE		27151.4	9.58		8		217		100	172	100
		GN=Mbp PE=1 SV=2
		Peptide Information
		Calc. Mass		Obsrv. Mass	± da	± ppm	Start	End	Sequence					Ion	C. I. %		Modification					Rank	Result Type
							Seq.	Seq.						Score
		944.454	944.48		0.0253	27	187	195	GSGKDSHTR														Mascot
		944.454	944.48		0.0253	27	187	195	GSGKDSHTR														Mascot
		1081.54	1081.48		-0.065	-60	176	185	FFSGDRGAPK														Mascot
		1131.58	1131.5		-0.0771	-68	196	205	TTHYGSLPQK														Mascot
		1336.63	1336.55		-0.0801	-60	146	157	YLATASTMDHAR														Mascot
		1339.71	1339.62		-0.09	-67	164	175	HRDTGILDSIGR														Mascot
		1339.71	1339.62		-0.09	-67	164	175	HRDTGILDSIGR				51		99.899								Mascot
		1352.63	1352.54		-0.0892	-66	146	157	YLATASTMDHAR								Oxidation (M)[8]						Mascot
		1460.72	1460.62		-0.0962	-66	211	222	TQDENPVVHFFK														Mascot
		1460.72	1460.62		-0.0962	-66	211	222	TQDENPVVHFFK				71		99.999								Mascot
		1696.85	1696.75		-0.1037	-61	196	210	TTHYGSLPQKSQHGR														Mascot
		1696.85	1696.75		-0.1037	-61	196	210	TTHYGSLPQKSQHGR				50		99.868								Mascot
		2141.11	2140.98		-0.1299	-61	211	228	TQDENPVVHFFKNIVTPR														Mascot
Gel Idx/Pos			239/J15						Instr./Gel Origin			BA2060/200716A							Process Status		Analysis Succeeded
Plate [#] Name			[1] 31564						Instrument Sample Name										Spectra		11
Rank		Protein Name						Accession No.		Protein MW	Protein		Pep.		Protein		Protein	Total Ion	Total Ion
											PI		Count		Score		Score	Score	C. I. %
																	C. I. %
	1	NADH dehydrogenase [ubiquinone] 1 alpha						NDUA6_MOUSE		15273	10.1		7		253		100	213	100
		subcomplex subunit 6 OS=Mus musculus OX=10090
		GN=Ndufa6 PE=
		Peptide Information
		Calc. Mass		Obsrv. Mass	± da	± ppm	Start	End	Sequence					Ion	C. I. %		Modification					Rank	Result Type
							Seq.	Seq.						Score
		835.478	835.433		-0.0452	-54	35	40	VRELYR														Mascot
		835.478	835.433		-0.0452	-54	35	40	VRELYR														Mascot
		882.345	882.293		-0.0524	-59	125	131	FYMGHDP								Oxidation (M)[3]						Mascot
		898.597	898.526		-0.0711	-79	81	88	VVDLLVIK														Mascot
		909.454	909.412		-0.0414	-46	73	80	NAHVTDPR				22		20.581								Mascot
		909.454	909.412		-0.0414	-46	73	80	NAHVTDPR														Mascot
		1388.7	1388.62		-0.0741	-53	109	119	FFHETETPRPK				57		99.972								Mascot
		1388.7	1388.62		-0.0741	-53	109	119	FFHETETPRPK														Mascot
		1675.91	1675.82		-0.0887	-53	10	26	QAAAAAASTSVKPIFSR														Mascot
		1675.91	1675.82		-0.0887	-53	10	26	QAAAAAASTSVKPIFSR				134		100								Mascot
		1836.99	1836.89		-0.099	-54	45	60	EVPNTVHLMQLDITVK														Mascot
		1852.98	1852.88		-0.1027	-55	45	60	EVPNTVHLMQLDITVK								Oxidation (M)[9]						Mascot
