# Supplementary material for: The Role of PDE11A4 in Social Isolation-Induced Changes in Intracellular Signaling and Neuroinflammation
Source: Front Pharmacol. 2021 Nov 23;12:749628. doi: 10.3389/fphar.2021.749628 (PMC8650591; doi:10.3389/fphar.2021.749628)
Supplement: Supplementary file 3 [file Table3.XLSX]

## Sheet: Table S3. Protein ID summary
Table S3. Proteins differentially expressed in Pde11a KO vs WT ventral hippocampus as identified by 2DGE followed by mass spectroscopy.
KO/WT ratio	Spot number	MALDI well number	Protein name	Gene	MW (daltons)	Protein PI	Pep.Count	Protein Score	Protein Score C.I.%	Total Ion Score	Total Ion C.I.%
-1.5	D1	J1	Calreticulin	CALR	47964.9	4.33	11	294	100	238	100
1.5	D3	J3	Tubulin alpha-1B chain	Tuba1b	50119.6	4.94	9	200	100	164	100
1.5	D3	J3	Tubulin alpha-1A chain	Tuba1a	50103.6	4.94	9	200	100	164	100
-1.2	D5	J4	60 kDa heat shock protein, mitochondrial	Hspd1	60917.4	5.91	16	559	100	482	100
-1.2	D6	J5	Alpha-internexin	Ina	55349.3	5.35	18	534	100	422	100
-1.5	D7	J6	Annexin A5	ANXA5	35730.2	4.83	11	342	100	276	100
-1.5	D7	J6	Fumarate hydratase, mitochondrial	Fh	54322.1	9.12	7	325	100	309	100
2.1	D9	J7	Glyceraldehyde-3-phosphate dehydrogenase	gapdh	35787.2	8.44	12	452	100	375	100
2.1	D9	J7	Malate dehydrogenase, mitochondrial	Mdh2	35588.8	8.93	8	421	100	383	100
1.4	D10	J8	14-3-3 protein eta	Ywhah	28194	4.81	14	510	100	411	100
1.6	D13	J10	Ras-related protein Rap-2b	RAP2B	20491.2	4.73	6	235	100	204	100
3.6	D22	J14	Myelin basic protein	MBP	27151.4	9.58	8	217	100	172	100
1.8	D23	J15	NADH dehydrogenase [ubiquinone] 1 alpha subcomplex subunit 6	NDUfA6	15273	10.1	7	253	100	213	100
Proteins identified by MALDI-TOF MS with protein scores >200 as well as protein score C.I. and total ion C.I. of 100%.
