# Supplementary material for: The Role of PDE11A4 in Social Isolation-Induced Changes in Intracellular Signaling and Neuroinflammation
Source: Front Pharmacol. 2021 Nov 23;12:749628. doi: 10.3389/fphar.2021.749628 (PMC8650591; doi:10.3389/fphar.2021.749628)
Supplement: Supplementary file 4 [file Table9.XLSX]

## Sheet: Table S9. enrichment.Function
#term ID	term description	strength	FDR-P
GO:0017046	peptide hormone binding	1.82	0.0123
GO:0042562	hormone binding	1.7	0.0043
GO:0005200	structural constituent of cytoskeleton	1.7	0.0123
GO:0003725	double-stranded RNA binding	1.68	0.0123
GO:0051082	unfolded protein binding	1.64	0.0123
GO:0035258	steroid hormone receptor binding	1.6	0.0123
GO:0016922	nuclear receptor binding	1.49	0.0123
GO:0002020	protease binding	1.38	0.0166
GO:0003924	GTPase activity	1.3	0.0123
GO:0042277	peptide binding	1.26	0.0123
GO:0031625	ubiquitin protein ligase binding	1.21	0.0123
GO:0005525	GTP binding	1.18	0.0123
GO:0005198	structural molecule activity	1.09	0.0085
GO:0017111	nucleoside-triphosphatase activity	0.98	0.0123
GO:0046982	protein heterodimerization activity	0.95	0.0198
GO:0019904	protein domain specific binding	0.94	0.0123
GO:0019899	enzyme binding	0.74	0.0045
GO:0046983	protein dimerization activity	0.7	0.0268
GO:0000166	nucleotide binding	0.63	0.02
GO:0016787	hydrolase activity	0.57	0.0296
GO:0043168	anion binding	0.52	0.0464
GO:0005515	protein binding	0.46	0.0043
GO:0003824	catalytic activity	0.41	0.0198
