# Supplementary material for: The Role of PDE11A4 in Social Isolation-Induced Changes in Intracellular Signaling and Neuroinflammation
Source: Front Pharmacol. 2021 Nov 23;12:749628. doi: 10.3389/fphar.2021.749628 (PMC8650591; doi:10.3389/fphar.2021.749628)
Supplement: Supplementary file 5 [file Table6.XLSX]

## Sheet: Table S6. enrichment.KEGG
#term ID	term description	strength	FDR-P
mmu00020	Citrate cycle (TCA cycle)	2.03	0.0022
mmu00620	Pyruvate metabolism	1.95	0.0023
mmu01200	Carbon metabolism	1.63	0.0016
mmu04540	Gap junction	1.6	0.0086
mmu04145	Phagosome	1.49	0.0022
mmu04210	Apoptosis	1.4	0.0176
mmu05010	Alzheimer's disease	1.31	0.0222
mmu04530	Tight junction	1.31	0.0222
mmu01100	Metabolic pathways	0.72	0.023
