# Supplementary material for: The Role of PDE11A4 in Social Isolation-Induced Changes in Intracellular Signaling and Neuroinflammation
Source: Front Pharmacol. 2021 Nov 23;12:749628. doi: 10.3389/fphar.2021.749628 (PMC8650591; doi:10.3389/fphar.2021.749628)
Supplement: Supplementary file 7 [file Table4.XLSX]

## Sheet: TS4. string_protein_annotations
#node	identifier	annotation
Anxa5	10090.ENSMUSP00000029266	Annexin A5; This protein is an anticoagulant protein that acts as an indirect inhibitor of the thromboplastin-specific complex, which is involved in the blood coagulation cascade; Belongs to the annexin family
Calr	10090.ENSMUSP00000003912	Calreticulin; Calcium-binding chaperone that promotes folding, oligomeric assembly and quality control in the endoplasmic reticulum (ER) via the calreticulin/calnexin cycle. This lectin interacts transiently with almost all of the monoglucosylated glycoproteins that are synthesized in the ER. Interacts with the DNA-binding domain of NR3C1 and mediates its nuclear export. Involved in maternal gene…
Fh1	10090.ENSMUSP00000027810	Fumarate hydratase, mitochondrial; Fumarate hydratase 1
Gapdh	10090.ENSMUSP00000113942	Glyceraldehyde-3-phosphate dehydrogenase; Has both glyceraldehyde-3-phosphate dehydrogenase and nitrosylase activities, thereby playing a role in glycolysis and nuclear functions, respectively. Glyceraldehyde-3-phosphate dehydrogenase is a key enzyme in glycolysis that catalyzes the first step of the pathway by converting D-glyceraldehyde 3- phosphate (G3P) into 3-phospho-D-glyceroyl phosphate. M…
Hspd1	10090.ENSMUSP00000027123	60 kDa heat shock protein, mitochondrial; Chaperonin implicated in mitochondrial protein import and macromolecular assembly. Together with Hsp10, facilitates the correct folding of imported proteins. May also prevent misfolding and promote the refolding and proper assembly of unfolded polypeptides generated under stress conditions in the mitochondrial matrix. The functional units of these chapero…
Ina	10090.ENSMUSP00000041347	Alpha-internexin; Class-IV neuronal intermediate filament that is able to self-assemble. It is involved in the morphogenesis of neurons. It may form an independent structural network without the involvement of other neurofilaments or it may cooperate with NF-L to form the filamentous backbone to which NF-M and NF-H attach to form the cross-bridges (By similarity)
Mbp	10090.ENSMUSP00000046185	Myelin basic protein; The classic group of MBP isoforms (isoform 4-isoform 13) are with PLP the most abundant protein components of the myelin membrane in the CNS. They have a role in both its formation and stabilization. The non-classic group of MBP isoforms (isoform 1- isoform 3/Golli-MBPs) may preferentially have a role in the early developing brain long before myelination, maybe as components…
Mdh2	10090.ENSMUSP00000019323	Malate dehydrogenase 2, NAD (mitochondrial)
Ndufa6	10090.ENSMUSP00000023085	NADH dehydrogenase [ubiquinone] 1 alpha subcomplex subunit 6; Accessory subunit of the mitochondrial membrane respiratory chain NADH dehydrogenase (Complex I), that is believed to be not involved in catalysis. Complex I functions in the transfer of electrons from NADH to the respiratory chain. The immediate electron acceptor for the enzyme is believed to be ubiquinone
Rap2b	10090.ENSMUSP00000038841	Ras-related protein Rap-2b; Small GTP-binding protein which cycles between a GDP- bound inactive and a GTP-bound active form. Involved in EGFR and CHRM3 signaling pathways through stimulation of PLCE1. May play a role in cytoskeletal rearrangements and regulate cell spreading through activation of the effector TNIK. May regulate membrane vesiculation in red blood cells
Tuba1a	10090.ENSMUSP00000094778	Tubulin alpha-1A chain; Tubulin is the major constituent of microtubules. It binds two moles of GTP, one at an exchangeable site on the beta chain and one at a non-exchangeable site on the alpha chain
Tuba1b	10090.ENSMUSP00000076777	Tubulin alpha-1B chain; Tubulin is the major constituent of microtubules. It binds two moles of GTP, one at an exchangeable site on the beta chain and one at a non-exchangeable site on the alpha chain; Belongs to the tubulin family
Ywhah	10090.ENSMUSP00000019109	14-3-3 protein eta; Adapter protein implicated in the regulation of a large spectrum of both general and specialized signaling pathways. Binds to a large number of partners, usually by recognition of a phosphoserine or phosphothreonine motif. Binding generally results in the modulation of the activity of the binding partner. Negatively regulates the kinase activity of PDPK1 (By similarity)
String 11.0 accessed 072221
