# Supplementary material for: The Role of PDE11A4 in Social Isolation-Induced Changes in Intracellular Signaling and Neuroinflammation
Source: Front Pharmacol. 2021 Nov 23;12:749628. doi: 10.3389/fphar.2021.749628 (PMC8650591; doi:10.3389/fphar.2021.749628)
Supplement: Supplementary file 8 [file Table1.XLSX]

## Sheet: Table S1. Spot ID
Table S1. Protein expression ratios of spots identified by 2DGE.
Spot#	KO1 / WT1	KO2 / WT2	KO3 / WT3	KO4 / WT4	average	raw P-value	FDR-P
23	2.38	1.67	1.73	1.54	1.81	0.00078	0.01872
1	-1.33	-1.7	-1.56	-1.39	-1.48	0.00083	0.00996
10	1.28	1.45	1.42	1.44	1.39	0.0036	0.0288
6	-1.25	-1.32	-1.18	-1.12	-1.22	0.0043	0.0258
3	1.8	1.46	1.47	1.27	1.49	0.0047	0.02256
7	-2.13	-1.43	-1.44	-1.22	-1.51	0.0079	0.0316
22	1.34	5.27	4.15	4.41	3.59	0.014	0.048
5	-1.22	-1.44	-1.14	-1.19	-1.24	0.016	0.048
13	1.77	1.22	1.64	1.85	1.56	0.016	0.0426667
2	1.53	1.58	2.2	1.55	1.67	0.02	0.048
9	1.97	3.85	1.62	1.44	2.13	0.022	0.048
19	1.25	1.72	1.34	1.24	1.38	0.026	0.052
21	1.18	1.93	1.89	4.8	2.37	0.028	0.0516923
8	-1.46	-1.9	-1.31	-1.05	-1.37	0.034	0.0582857
14	1.58	1.29	1.62	1.82	1.58	0.042	0.0672
18	1.79	1.69	1.28	1.05	1.44	0.056	0.084
24	-1.86	-1.18	-1.51	-2	-1.58	0.061	0.0861176
20	-1.14	6.38	1.96	5.03	2.97	0.064	0.0853333
15	1.62	1.73	1.27	1.32	1.49	0.075	0.0947368
16	-1.67	-1.63	-1.53	-1.18	-1.5	0.086	0.1032
25	1.19	2.65	1.55	1.13	1.61	0.088	0.100571
4	1.45	1.6	1.27	1.17	1.38	0.098	0.106909
12	-1.25	-1.38	-1.26	-1.13	-1.24	0.11	0.114783
11	-1.27	-1.05	-1.19	-1.29	-1.2	0.12	0.12
Data shown sorted by P-value. Spots with FDR-P<0.05 were selected for protein ID by mass spectroscopy.
