# Supplementary material for: The Role of PDE11A4 in Social Isolation-Induced Changes in Intracellular Signaling and Neuroinflammation
Source: Front Pharmacol. 2021 Nov 23;12:749628. doi: 10.3389/fphar.2021.749628 (PMC8650591; doi:10.3389/fphar.2021.749628)
Supplement: Supplementary file 10 [file Table7.XLSX]

## Sheet: Table S7. enrichment.Component
#term ID	term description	strength	FDR-P
GO:0044291	cell-cell contact zone	1.86	0.00079
GO:0005881	cytoplasmic microtubule	1.8	0.0076
GO:0014704	intercalated disc	1.78	0.0076
GO:0043209	myelin sheath	1.75	2.2e-09
GO:0070062	extracellular exosome	1.63	0.0112
GO:0055037	recycling endosome	1.34	0.0168
GO:0036464	cytoplasmic ribonucleoprotein granule	1.27	0.0214
GO:0045121	membrane raft	1.26	0.0017
GO:0031965	nuclear membrane	1.07	0.0434
GO:0005635	nuclear envelope	1.06	0.0126
GO:0009897	external side of plasma membrane	1.04	0.047
GO:0005743	mitochondrial inner membrane	1.02	0.0497
GO:0099503	secretory vesicle	0.99	0.0159
GO:1990904	ribonucleoprotein complex	0.95	0.0098
GO:0099513	polymeric cytoskeletal fiber	0.94	0.0188
GO:0031967	organelle envelope	0.92	0.0038
GO:0099512	supramolecular fiber	0.92	0.0112
GO:0005768	endosome	0.82	0.0353
GO:0009986	cell surface	0.81	0.0366
GO:0005615	extracellular space	0.78	0.0162
GO:0005739	mitochondrion	0.71	0.0233
GO:0031410	cytoplasmic vesicle	0.7	0.0128
GO:0031090	organelle membrane	0.57	0.0153
GO:0005829	cytosol	0.55	0.0112
GO:0012505	endomembrane system	0.51	0.0133
GO:0032991	protein-containing complex	0.46	0.0126
GO:0005886	plasma membrane	0.44	0.024
GO:0016020	membrane	0.44	0.0011
GO:0005737	cytoplasm	0.35	0.0012
GO:0043227	membrane-bounded organelle	0.28	0.0165
GO:0043229	intracellular organelle	0.28	0.0112
GO:0005623	cell	0.2	0.0153
