# Supplementary material for: The Role of PDE11A4 in Social Isolation-Induced Changes in Intracellular Signaling and Neuroinflammation
Source: Front Pharmacol. 2021 Nov 23;12:749628. doi: 10.3389/fphar.2021.749628 (PMC8650591; doi:10.3389/fphar.2021.749628)
Supplement: Supplementary file 11 [file Table8.XLSX]

## Sheet: Table S8. enrichment.Keyword
#term ID	term description	strength	FDR-P
KW-0816	Tricarboxylic acid cycle	2.13	0.0033
KW-0944	Nitration	1.91	0.0045
KW-0702	S-nitrosylation	1.81	0.0054
KW-0520	NAD	1.29	0.0257
KW-0143	Chaperone	1.24	0.0293
KW-0342	GTP-binding	1.2	0.0083
KW-0493	Microtubule	1.12	0.0464
KW-0809	Transit peptide	0.99	0.0209
KW-0488	Methylation	0.96	0.0033
KW-0007	Acetylation	0.79	1.34e-06
KW-0496	Mitochondrion	0.79	0.0209
KW-1017	Isopeptide bond	0.77	0.0086
KW-0597	Phosphoprotein	0.35	0.0156
